# Supplementary material for: Dynamic ammonia exchange within a mixed deciduous forest canopy in the Southern Appalachians
Source: Ecol Modell. Author manuscript; Available in PMC 2026 Feb 1. (PMC12180929; doi:10.1016/j.ecolmodel.2024.111007)
Supplement: Supplement1 [file NIHMS2052333-supplement-Supplement1.zip]

Archive with 2 entries (2 files):
- 1-s2.0-S0304380024003958-mmc2.pdf
- 1-s2.0-S0304380024003958-mmc1.pdf
